# Supplementary material for: Neurophysiological Effects of Withdrawal from Acute Overused Medications in Chronic Migraine with Medication-Overuse Headache
Source: J Clin Med. 2024 Dec 9;13(23):7491. doi: 10.3390/jcm13237491 (PMC11642649; doi:10.3390/jcm13237491)
Supplement: Supplementary file 1 [file jcm-13-07491-s001.zip]

Archive with 1 entries (1 files):
- jcm-3306665-supplementary.pdf
